# Supplementary material for: Integrating Complementary and Alternative Medicine into General Practice Training: A Regional Survey in South Tyrol
Source: Healthcare (Basel). 2025 Apr 2;13(7):797. doi: 10.3390/healthcare13070797 (PMC11988367; doi:10.3390/healthcare13070797)
Supplement: Supplementary file 1 [file healthcare-13-00797-s001.zip]

Archive with 1 entries (1 files):
- healthcare-3541012-supplementary.pdf
